# Supplementary material for: Efficacy of pyrazinoic acid dry powder aerosols in resolving necrotic and non-necrotic granulomas in a guinea pig model of tuberculosis
Source: PLoS One. 2018 Sep 27;13(9):e0204495. doi: 10.1371/journal.pone.0204495 (PMC6160074; doi:10.1371/journal.pone.0204495)
Supplement: S2 Table — (XLSX) [file pone.0204495.s004.xlsx]

## Sheet: Sheet1
S2_Table. Granulomas counted across groups of six guinea pigs
Treatment Group	Animal Number	Granulomas counted	Necrotic Granulomas	Percent Necrotic
8 week infection untreated	1	30	0	0
	2	50	1	2
	3	82	1	1.2
	4	17	1	5.9
	5	9	4	44.4
	6	54	0	0
	Total	242	7
	Mean + SEM	40.3 + 11.0	1.2 + 0.6	8.9 + 7.2
4 week infection plus 4 week R	1	5	2	40
	2	19	2	10.5
	3	8	1	12.5
	4	8	4	50
	5	2	1	50
	6	3	2	66.7
	Total	45	12
	Mean + SEM	7.5 + 2.5	2.0 + 0.4	38.3 + 9.2
4 week infection plus 4 week R+PAE	1	10	1	10
	2	8	1	12.5
	3	10	3	30
	4	8	2	25
	5	6	4	66.7
	6	3	2	66.7
	Total	45	13
	Mean + SEM	7.5 + 1.1	2.2 + 0.5	35.2 + 10.4
4 week infection plus 4 week R+PZA	1	4	1	25
	2	3	0	0
	3	7	1	14.3
	4	5	3	60
	5	3	0	0
	6	3	1	33.3
	Total	25	6
	Mean + SEM	4.2 + 0.7	1.0 + 0.4	22.1 + 9.3
4 week infection plus 4 week R+PDP	1	9	0	0
	2	5	1	20
	3	11	1	9.1
	4	6	1	16.7
	5	9	1	11.1
	6	4	0	0
	Total	44	4
	Mean + SEM	7.3 + 1.1	0.7 + 0.2	9.5 + 3.4
